# Supplementary material for: Mirikizumab is associated with rapid and sustained improvements in novel measures of bowel urgency in moderately-to-severely active ulcerative colitis: 28-week results from the LUCENT-URGE trial
Source: J Crohns Colitis. 2026 May 11;20(5):jjag049. doi: 10.1093/ecco-jcc/jjag049 (PMC13158796; doi:10.1093/ecco-jcc/jjag049)
Supplement: jjag049_Supplementary_Data [file jjag049_supplementary_data.zip]

Archive with 2 entries (2 files):
- miri_sdt_prd.mp4
- Supplemental Materials_clean_13March26.docx
